# Supplementary material for: Delta-Radiomics Based on Dynamic Contrast-Enhanced MRI Predicts Pathologic Complete Response in Breast Cancer Patients Treated with Neoadjuvant Chemotherapy
Source: Cancers (Basel). 2022 Jul 20;14(14):3515. doi: 10.3390/cancers14143515 (PMC9316501; doi:10.3390/cancers14143515)
Supplement: Supplementary file 1 [file cancers-14-03515-s001.zip]

Archive with 1 entries (1 files):
- cancers-1749443-supplementary.pdf
